# Supplementary material for: Parental Technoference and Child Problematic Media Use: Meta-Analysis
Source: J Med Internet Res. 2025 Jan 22;27:e57636. doi: 10.2196/57636 (PMC11799820; doi:10.2196/57636)
Supplement: Multimedia Appendix 3 [file jmir_v27i1e57636_app3.xlsx]

## Sheet: Sheet1
StudyID	1. Was the research question or objective in this paper clearly stated?	2. Was the study population clearly specified and defined?	3. Was the participation rate of eligible persons at least 50%?	4. Were all the subjects selected or recruited from the same or similar populations (including the same time period)? Were inclusion and exclusion criteria for being in the study prespecified and applied uniformly to all participants?	5. Was a sample size justification, power description, or variance and effect estimates provided?	6. For the analyses in this paper, were the exposure(s) of interest measured prior to the outcome(s) being measured?	7. Was the timeframe sufficient so that one could reasonably expect to see an association between exposure and outcome if it existed?	8. For exposures that can vary in amount or level, did the study examine different levels of the exposure as related to the outcome (e.g., categories of exposure, or exposure measured as continuous variable)?	9. Were the exposure measures (independent variables) clearly defined, valid, reliable, and implemented consistently across all study participants?	10. Was the exposure(s) assessed more than once over time?	11. Were the outcome measures (dependent variables) clearly defined, valid, reliable, and implemented consistently across all study participants?	12. Were the outcome assessors blinded to the exposure status of participants?	13. Was loss to follow-up after baseline 20% or less?	14. Were key potential confounding variables measured and adjusted statistically for their impact on the relationship between exposure(s) and outcome(s)?	Total score	Literature quality level
Deng et al. (2023)	1	1	1	1	0	0	0	1	1	0	0	1	NA	0	7	Fair
Ding et al. （2018）	1	1	1	1	0	1	1	1	1	1	1	1	1	0	12	Good
Ding et al. （2019）	1	1	1	1	0	0	0	1	1	0	1	1	NA	1	9	Good
Ding et al. （2020）	1	1	1	1	0	0	0	1	1	0	1	1	NA	0	8	Good
Ding et al.（2022）	1	1	1	1	0	0	0	1	0	0	1	1	NA	1	8	Good
Dong et al. ( 2023)	1	1	1	1	0	0	0	1	1	0	1	1	NA	1	9	Good
Fu et al. (2020)	1	1	1	1	0	0	0	1	1	0	1	1	NA	1	9	Good
Geng et al. (2021)	1	1	1	1	0	1	1	1	1	1	1	1	1	1	13	Good
Geurts et al. (2022)	1	1	1	1	0	0	0	1	0	0	1	1	NA	1	8	Good
Han.（2021）	1	1	1	1	0	0	0	1	1	0	1	1	NA	1	9	Good
Hong er al. (2019)	1	1	1	1	0	1	1	1	1	1	1	1	NA	1	12	Good
Ji, H. (2022)	1	1	1	1	0	0	0	1	1	0	1	1	NA	1	9	Good
Liu et al. (2019)	1	1	1	1	0	0	0	1	0	0	1	1	NA	0	7	Fair
Liu et al. (2020)	1	1	1	1	0	0	0	1	1	0	1	1	1	1	10	Good
Liu, Yang et al. (2023)	1	1	1	1	0	0	0	1	0	0	1	1	NA	1	8	Good
Liu. (2021)	1	1	1	1	0	0	0	1	1	0	1	1	NA	1	9	Good
Ma. (2023)	1	1	1	1	0	0	0	1	1	0	1	1	NA	1	9	Good
Mi et al. (2023)	1	1	1	1	0	0	0	1	1	0	1	1	NA	1	9	Good
Mu et al. (2022)	1	1	1	1	0	0	0	1	0	0	1	1	NA	0	7	Fair
Niu et al. (2020)	1	1	1	1	0	0	0	1	1	0	1	1	NA	1	9	Good
Ou et al. (2021)	1	1	1	1	0	0	0	1	0	0	1	1	NA	0	7	Fair
Qiao & Liu （2020）	1	1	1	1	0	0	0	1	1	0	1	1	NA	1	9	Good
Qu et al. (2020)	1	1	1	1	0	0	0	1	1	0	1	1	NA	1	9	Good
Shen et al. (2022)	1	1	1	1	0	0	0	1	1	0	1	1	NA	1	9	Good
Wang & Lei. (2022)	1	1	1	1	0	0	0	1	1	0	1	1	NA	1	9	Good
Wang et al. (2022)	1	1	1	1	0	0	0	1	1	0	1	1	NA	0	8	Good
Wang, Ouyang et al. (2023)	1	1	1	1	0	0	0	1	0	0	1	1	NA	1	8	Good
Wang, Qiao et al. (2023)	1	1	1	1	0	1	1	1	1	1	1	1	1	0	12	Good
Wu. (2022)	1	1	1	1	0	0	0	1	1	0	1	1	NA	1	9	Good
Xiao. (2020)	1	1	1	1	0	0	0	1	1	0	1	1	NA	0	8	Good
Xie et al. (2019)	1	1	1	1	0	0	0	1	1	0	1	1	NA	0	8	Good
Xie et al. (2021)	1	1	1	1	0	0	0	1	0	0	1	1	NA	1	8	Good
Yang, Gao, Fan et al. (2022)	1	1	1	1	0	0	0	1	0	0	1	1	NA	1	8	Good
Yang, Gao, Tao et al. (2022)	1	1	1	1	0	1	1	1	0	1	1	1	1	0	11	Good
Ynag, J. (2022)	1	1	1	1	0	0	0	1	0	0	1	1	NA	0	7	Fair
Ynag, M. (2022)	1	1	1	1	0	0	0	1	1	0	1	1	NA	1	9	Good
Zhang & Zhang. (2020)	1	1	1	1	0	0	0	1	1	0	1	1	NA	0	8	Good
Zhang et al. (2021)	1	1	1	1	0	0	0	1	1	0	1	1	NA	1	9	Good
Zhao et al. (2022)	1	1	1	1	0	0	0	1	1	0	1	1	NA	1	9	Good
Zhou et al. (2022)	1	1	1	1	0	0	0	1	1	0	1	1	NA	1	9	Good
Zhu et al. (2022)	1	1	1	1	0	0	0	1	1	0	1	1	NA	0	8	Good
Zhu. (2023)	1	1	1	1	0	0	0	1	1	0	1	1	NA	1	9	Good
Zhong et al.(2023)	1	1	1	1	0	0	0	1	1	0	1	1	NA	1	9	Good
Chen et al. (2023)	1	1	1	1	0	0	0	`1	1	0	1	1	NA	1	9	Good
Liu et al. (2024)	1	1	1	1	0	0	0	1	0	0	0	1	NA	1	7	Fair
Hernandez et al. (2024）	1	1	1	1	0	0	0	1	0	0	1	1	NA	1	8	Good
Pivetta et al. (2024)	1	1	1	1	0	1	1	1	1	0	0	1	0	1	10	Good
Wang et al. (2024)	1	1	1	1	0	0	0	1	1	0	1	1	NA	1	9	Good
Tang et al. (2024)	1	1	1	1	0	0	0	1	0	0	0	1	NA	1	7	Good
Dai et al. (2024)	1	1	1	1	0	0	0	1	1	0	0	1	NA	1	8	Good
Liu et al. (2024)	1	1	1	1	1	0	0	1	0	0	1	1	NA	0	8	Good
Tingting Shao（2024）	1	1	1	1	0	0	0	1	1	0	1	1	NA	1	9	Good
Shutao Ma（2024）	1	1	1	1	0	0	0	1	1	0	1	1	NA	1	9	Good
